# Supplementary material for: The effect of body position on cardiovascular, skeletal muscle and ventilatory responses to submaximal cycling
Source: Exp Physiol. 2024 Dec 17;110(3):391–400. doi: 10.1113/EP092256 (PMC11868019; doi:10.1113/EP092256)
Supplement: Supplementary file 1 — Raw data. [file EPH-110-391-s001.xlsx]

## Sheet: Bentley et al. Data
	Anthropometric								Rate of Oxygen Consumption (L/min)					Minute Ventilation (L/min)					Tidal Volume (L)					Breathing Frequency (breaths/min)					Fraction of Inspired Oxygen (%)					Fraction of Expired Oxygen (%)					Skeletal Muscle Saturation(%)					Cardiac Output (L/min)					Stroke Volume (ml)
ID	Sex	Starting Position	Age	Height (cm)	Weight (kg)	BMI	METs	ATT**(mm)	Seated Baseline	DUR50W	DSUR50W	DUR100W	DSUR100W	Seated Baseline	DUR50W	DSUR50W	DUR100W	DSUR100W	Seated Baseline	DUR50W	DSUR50W	DUR100W	DSUR100W	Seated Baseline	DUR50W	DSUR50W	DUR100W	DSUR100W	Seated Baseline	DUR50W	DSUR50W	DUR100W	DSUR100W	Seated Baseline	DUR50W	DSUR50W	DUR100W	DSUR100W	Seated Baseline	DUR50W	DSUR50W	DUR100W	DSUR100W	Seated Baseline	DUR50W	DSUR50W	DUR100W	DSUR100W	Seated Baseline
1	M (male)	UR (upright)	23	180	90	27.7778	302	6.75	0.312	0.97	0.85	1.51	1.37	10.85	21.45	19.15	40.35	33.7	0.6635	0.85	0.79	1.34	1.24	18	3.5	3	7.5	5.5	20.875	-0.02	-0.035	-0.045	-0.055	16.6	-0.495	-0.48	0.07	-0.47	90.5083	-0.86	-3.68	-10.9	-6.35	4.74795	7	12	14.6	16.4	68.525
2	M	UR	33	180	67	20.679	236.58	4.5	0.2085	0.77	0.81	1.46	1.39	8.6	23.9	19.9	42.7	37.4	0.666	0.73	0.69	1.16	1.06	13	10.5	8.5	15	13.5	20.88	-0.025	-0.015	-0.02	-0.02	17.645	-0.465	-0.88	-0.68	-0.79	77.5333	-10.18	-13.56	-27.33	-45.28	5.94398	6	7.7	10.9	11.3	72.6614
3	F (female)	UR	21	160	56.2	21.9531	250.63	9.5	0.199	0.83	0.78	1.28	1.1	8.05	23.3	21.75	32.75	30.5	0.492	0.61	0.6	0.85	0.69	16.5	12	11.5	14	17	20.885	0	0	-0.015	-0.01	18	-1.16	-1.135	-1.56	-1.31	89.1333	-8.28	-34.05	-36.97	-57.12	2.97867	2.7	4.3	5.7	6	40.6347
4	M	SUR (semi-upright)	22	175	72	23.5102	285.25	4.5	0.416	0.72	0.5	1.16	1.16	12.3	17.6	14.6	32	32.2	0.6895	0.81	0.54	1.14	1.13	18	2	4.5	6.5	6.5	20.79	0.04	0.03	0.05	0.04	16.335	-0.095	0.39	0.2	0.16	75.225	-19.03	-16.5	-34.09	-42.09	7.57511	2.5	3.4	4.3	7.1	79.7015
5	M	SUR	20	187	99.5	28.4538	260	9	0.4315	1.46	0.8	1.75	1.56	11.2	31.35	14.6	42.9	32.3	1.048	0.83	0.26	1.18	0.72	9	14.5	11	16	16	20.86	-0.02	-0.035	-0.06	-0.06	15.49	0.14	-0.205	0.03	-0.22	93.7	-1.45	-0.5	0.59	-1.77	8.57805	2.3	4.4	7.1	7.1	104.594
6	F	SUR	22	175	68.5	22.3673	276.75	9	0.316	0.62	0.48	1.17	1.12	12.1	11.8	11.75	24.75	24.15	0.6495	0.56	0.54	0.91	0.81	18	3	2.5	6	7.5	20.88	-0.015	-0.025	-0.02	-0.02	16.625	-0.605	-0.885	0.16	-0.77	93.4167	-1.26	-4.36	-4.79	-26.97	7.28778	3.3	5.4	5.2	7.5	80.59
7	F	SUR	21	161	68	26.2336	266.42	7.85	0.214	0.91	0.81	1.22	1.04	8.35	20.45	16.85	31.3	30.4	0.6605	0.31	0.33	0.49	0.48	13.5	16.5	12.5	21	21	20.87	-0.01	-0.005	-0.015	-0.01	17.82	-1.565	-1.925	-1.325	-1.725	91.1167	-10.54	-10.65	-19.17	-21.85	3.98615	4.1	4.5	4.1	5.3	62.9631
8	M	UR	22	170	97.1	33.5986	241.36	5.35	0.311	1.24	0.99	1.66	1.55	11.6	26.15	22.9	44.1	35.5	0.6715	1.25	0.76	1.45	1.25	18	2	6.5	8	6.5	20.87	-0.01	-0.005	0	-0.01	17.65	-1.74	-1.355	-1.165	-1.595	86.4583	-57.14	-73.94	-80.17	-84.53	9.85165	3.6	6.6	3.6	9	109.892
9	F	SUR	21	164	64.8	24.0928	316.75	9.25	0.411	0.65	0.56	1.13	1.18	12.65	16.35	12.45	34.8	33.6	0.543	0.37	0.31	0.74	0.64	14.5	17.5	15	22.5	25.5	20.9	-0.01	-0.02	-0.02	-0.015	15.61	1.035	1.115	1.23	1.195	85.7917	-11.54	-45.12	-43.34	-65.88	4.58409	4.8	4.9	8	8.1	52.5034
10	F	UR	21	166	80.7	29.2858	240.63	12.335	0.227	1.1	0.75	1.47	1.39	8.9	28.6	24.65	55.35	47.75	0.614	0.93	0.51	0.98	0.79	14.5	10.5	16	26.5	26.5	20.885	-0.01	-0.015	-0.015	-0.015	17.515	-1.04	-0.26	0.02	-0.245	86.7167	-11.19	-26.59	-16.6	-23.17	4.19322	5.9	6.6	9.1	13.7	71.6339
11	M	UR	21	178	73.5	23.1978	263.63	4.03	0.241	0.91	0.88	1.37	0.8	9.05	20.5	19.1	30.35	17.6	0.5525	0.68	0.52	0.9	0.46	17.5	7	8.5	9.5	9	20.88	-0.02	0	0	-0.02	17.625	-1.415	-1.485	-1.41	-1.615	68.3	-8.24	-14.17	-15.04	-54.33	6.0961	6.9	6.7	8.1	8.1	81.1727
12	F	UR	21	164	55	20.4491	253.75	8.365	0.2695	0.75	0.81	1.19	1.3	10.9	20.4	20.95	39.8	41.5	0.532	0.3	0.25	0.42	0.51	20.5	18	20	33	30	20.9	0.005	-0.015	0.02	-0.005	17.98	-1.045	-1.235	-0.63	-0.87	88.5417	-6.43	-32.08	-45.64	-53.09	2.79268	0.6	2.4	4.1	4.3	34.761
13	M	SUR	22	174	65	21.4692	263.13	5.915	0.207	1.07	0.76	1.44	1.31	6.9	30.6	17.85	37.4	33.65	0.6215	0.68	0.39	0.98	0.61	11	14	18.5	17	23.5	20.91	0	-0.01	0	0	17.24	-0.63	-1.075	-0.995	-0.96	62.3	3.57	-20.24	-3.75	-51.27	5.52394	8.5	8.4	10.4	12.5	79.8507
14	F	SUR	21	165	62	22.7732	259.75	5.335	0.191	0.97	0.76	1.45	1.32	10.95	29.45	20.35	45.1	33.5	0.4165	0.64	0.39	0.76	0.9	26.5	14	12	23	8	20.88	0.02	0.02	0.015	0.01	18.92	-1.565	-1.735	-1.665	-2.19	78.9355	-22.48	-72.19	-54.68	-72.26	5.01446	4.5	4.6	6	8.3	60.5313
15	M	UR	21	163	65	24.4646	266.38	2.465	0.2485	0.86	0.82	1.46	1.33	7.7	16.2	18.25	30.8	32.25	0.533	0.75	0.68	1.13	0.99	15	4	7	11.5	9	20.85	0	-0.01	0.03	0.03	17.005	-1.68	-1.21	-1.025	-1.52	50.8917	-9.83	-8.23	-16.93	-34.17	5.61098	4.5	5.2	8.1	9.2	70
16	M	UR	21	175	91	29.7143	324	3.8	0.325	1.07	1.11	1.65	1.51	11.65	22.3	27.1	38.8	40.9	0.6445	0.72	0.74	1.39	1.12	19	6	9.5	6.5	11	20.905	-0.01	-0.005	-0.015	-0.005	17.605	-1.725	-1.175	-1.455	-0.99	79.9417	-23.23	-47.58	-55.2	-72.14	7.51406	2.9	6.5	7.3	9.1	118.87
17	M	SUR	23	171	68	23.255	301.67	5.15	0.307	0.8	0.77	1.33	1.35	10.1	21.25	19.35	33.75	35.5	0.7555	0.75	0.55	1	0.79	15.5	5.5	7.5	10	14.5	20.89	0	0.01	0	0.005	16.785	-0.215	-0.34	-0.5	-0.33	78.1833	-14.52	-29.91	-26.15	-47.86	11.2853	9.8	11.1	15.4	19.5	170
18	F	UR	22	160	65	25.3906	316.75	8.08333	0.1915	0.87	0.83	1.53	1.43	9.1	17.35	19.85	38.4	34.15	0.5045	0.49	0.36	0.75	0.62	18	9.5	15.5	20.5	21	20.85	0.02	0.03	0.03	0.025	18.36	-2.17	-1.655	-1.825	-1.97	89.0417	-13.45	-29.72	-26.9	-57.81	3.84082	4.8	5.7	8.4	10	79.0735
19	F	SUR	21	172	57	19.2672	249.63	7.75	0.2555	0.9	0.69	1.21	1.33	7.9	22.15	18.85	32.2	41.5	1.0425	0.25	0.07	0.46	0.41	8	16	17.5	20.5	27	20.93	-0.02	-0.02	-0.03	-0.02	16.96	-0.91	-0.375	-0.625	-0.065	85.35	-34.59	-82.25	-58.62	-85.2	7.68202	4.8	4.8	8.3	11.8	86.7697
20	F	SUR	23	163	85	31.9922	253.5	10.215	0.2725	1.01	0.65	1.28	1.26	7.6	25.15	16.6	37.9	35.65	0.9205	0.98	0.46	1.18	0.95	8.5	8.5	10	13.5	14.5	20.91	0.01	0.005	0	0	16.13	-0.095	0.275	0.53	0.455	94	-1.48	-8.13	-7.94	-35.23	7.01011	7.3	6	10.6	11.2	79.682
[truncated: 29 more columns]
